# Supplementary material for: TiO2 Nanomaterials Non-Controlled Contamination Could Be Hazardous for Normal Cells Located in the Field of Radiotherapy
Source: Int J Mol Sci. 2020 Jan 31;21(3):940. doi: 10.3390/ijms21030940 (PMC7037422; doi:10.3390/ijms21030940)
Supplement: Supplementary file 1 [file ijms-21-00940-s001.zip]

Archive with 11 entries (10 files):
- Fig S1a internalization 48h.pdf
- __MACOSX/
- __MACOSX/._Fig S1a internalization 48h.pdf
- Fig S1b internalization 72h.pdf
- __MACOSX/._Fig S1b internalization 72h.pdf
- Fig S2 TiO2 DiOC IP.pdf
- __MACOSX/._Fig S2 TiO2 DiOC IP.pdf
- Fig S4 Results Synergy.pdf
- __MACOSX/._Fig S4 Results Synergy.pdf
- Fig S5 TiO2 PCR.pdf
- __MACOSX/._Fig S5 TiO2 PCR.pdf
